# Supplementary material for: Mapping the distribution of Anopheles funestus across Benin highlights a sharp contrast of susceptibility to insecticides and infection rate to Plasmodium between southern and northern populations
Source: Wellcome Open Res. 2017 Mar 3;1:28. Originally published 2016 Dec 14. [Version 2] doi: 10.12688/wellcomeopenres.10213.2 (PMC5300096; doi:10.12688/wellcomeopenres.10213.2)
Supplement: Supplementary file 1 [file wellcomeopenres-1-11888-s0000.tgz]

Archive with 1 entries (1 files):
- 800584ac-4461-4d91-9da3-e02252145bb2.docx
